# Supplementary material for: CNN-BLPred: a Convolutional neural network based predictor for β-Lactamases (BL) and their classes
Source: BMC Bioinformatics. 2017 Dec 28;18(Suppl 16):577. doi: 10.1186/s12859-017-1972-6 (PMC5751796; doi:10.1186/s12859-017-1972-6)
Supplement: Supplementary file 1 — Independent Dataset 1 (ZIP 5801 kb) [file 12859_2017_1972_MOESM1_ESM.zip › Independent Dataset 1/BL_Class_A_Test.csv]

SW_318	HXXT_977	YK_372	IXXXXD_1784	FXH_669	GXN_543	PXXH_1089	QL_131	SXXXXXE_2306	TM_333	LL_211	YXI_770	TXXXXXP_2335	YXG_768	WXI_750	DXS_476	AXXXXXG_2008	VXXM_1193	YXXY_1179	GXXXI_1350	VY_399	QXXXXXD_2124	PXXV_1100	DXXXXW_1678	TXXXI_1530	MXT_657	GXXXXXE_2146	YXXXN_1563	AXXF_814	YXM_773	SXXXXXD_2304	SXXXXN_1903	PXXXXXW_2298	PXXY_1099	KA_221	NI_50	TXXXXXN_2323	RXP_435	SXXXXR_1902	CXXXXD_1684	NY_59	PXXXW_1498	YXXE_1166	AXXN_803	DV_80	TXXXXXI_2330	QXXXXE_1726	KXXXI_1430	KXXXS_1436	KXXXXM_1833
0	0	0	2	1	1	0	1	3	0	5	2	0	0	0	1	4	0	0	4	1	2	1	0	0	1	4	0	0	0	3	1	0	0	0	0	2	1	4	0	0	0	1	0	0	0	1	1	0	0
0	1	0	0	1	2	1	1	1	2	6	0	5	2	1	1	4	2	0	2	0	1	1	1	0	1	3	0	1	0	1	0	2	2	0	0	0	0	3	1	0	1	1	0	3	0	1	0	0	0
0	1	0	0	0	0	0	0	0	1	1	1	2	1	0	2	5	0	0	0	1	0	2	0	0	0	5	0	1	0	1	0	1	0	2	0	0	0	0	1	0	0	0	0	0	0	1	1	0	0
0	0	0	1	0	0	0	0	1	0	3	0	0	0	0	1	0	0	0	2	0	1	3	0	0	0	1	0	0	0	2	0	0	0	1	0	0	1	0	0	0	0	0	0	2	0	1	0	0	0
2	3	0	1	0	0	0	3	0	0	10	0	3	0	0	2	5	1	0	2	0	1	2	1	1	0	0	1	4	1	4	1	1	0	2	1	1	2	1	1	0	1	0	1	2	1	1	1	1	0
0	1	0	1	1	0	1	1	0	0	2	0	0	0	0	1	1	0	0	0	0	1	3	0	0	0	1	0	1	0	1	0	0	0	1	0	0	0	0	0	0	0	2	0	5	0	0	0	0	0
0	0	2	3	0	1	0	0	1	0	0	2	0	2	0	0	1	0	0	3	0	0	1	0	1	0	0	2	0	1	2	2	0	1	0	4	4	0	1	1	4	0	0	2	0	2	0	2	1	0
0	0	1	3	2	1	0	0	0	0	2	0	0	2	0	0	0	0	1	1	0	0	1	0	0	0	2	0	0	1	2	1	0	0	0	2	1	0	0	1	1	0	0	1	0	2	0	2	0	0
0	2	1	2	1	0	0	0	3	0	0	2	0	0	0	1	1	0	0	2	2	0	0	0	2	0	1	1	0	0	1	1	0	0	1	2	1	1	1	0	1	0	2	0	0	1	0	2	1	0
1	0	0	2	0	0	0	0	2	0	10	0	0	1	0	0	9	2	1	1	0	1	2	1	0	1	1	0	1	0	2	3	0	0	2	0	2	1	1	1	0	1	0	3	3	0	1	1	1	0
0	0	0	0	0	1	1	0	1	0	1	0	1	0	0	2	1	2	0	1	0	1	5	0	0	0	0	0	2	0	0	0	0	0	1	0	1	2	2	0	1	0	0	1	1	0	0	1	0	0
0	0	2	3	0	0	0	1	2	1	1	2	0	1	0	0	1	0	0	1	0	0	1	0	2	1	0	0	0	2	1	1	0	1	1	0	1	0	2	1	0	0	0	0	1	1	0	4	0	0
0	1	0	4	0	0	2	2	0	0	3	1	0	1	0	1	2	0	1	1	0	1	1	0	1	0	1	1	0	0	1	0	0	0	0	1	1	1	0	0	1	1	2	1	1	0	1	1	0	0
0	1	0	1	0	1	0	2	1	1	4	0	2	2	0	0	5	1	0	1	0	1	1	0	2	0	2	2	3	0	1	0	0	0	1	0	1	0	0	0	1	0	2	0	1	1	1	0	3	0
1	1	0	0	1	0	0	3	1	1	7	0	0	0	0	1	1	1	1	0	0	1	1	0	3	0	4	3	1	0	1	0	0	1	2	2	2	0	1	0	1	1	2	1	0	2	4	0	1	1
1	0	0	0	0	1	0	0	0	0	4	0	0	1	0	1	4	1	0	2	0	0	0	0	1	0	1	0	1	0	2	1	0	1	0	1	0	1	0	0	0	2	0	0	1	4	1	0	1	0
0	5	0	3	2	1	3	9	2	3	6	0	8	2	0	2	2	1	1	1	1	0	5	0	4	6	0	2	2	0	2	6	0	1	0	0	6	1	1	0	0	0	0	3	0	5	0	0	2	0
0	0	2	1	0	1	0	0	0	0	2	1	0	2	0	0	1	1	1	2	2	0	0	0	0	0	3	0	1	0	0	0	0	0	1	0	1	0	3	0	3	0	1	0	0	1	1	4	1	0
2	0	0	0	1	1	0	3	1	0	4	0	2	0	1	0	3	0	0	0	0	0	0	0	1	0	2	0	1	0	1	1	0	0	1	0	0	3	1	0	0	1	0	0	1	0	1	0	1	0
0	0	0	0	0	0	1	0	0	0	4	0	2	1	0	0	0	0	0	0	1	0	2	1	0	0	1	1	1	0	1	1	0	0	2	0	0	0	0	0	0	0	1	1	2	1	1	0	1	1
0	0	0	2	2	2	1	7	5	2	8	2	3	1	0	1	5	1	0	3	1	2	0	0	2	0	6	3	2	0	3	2	1	0	6	1	3	1	2	2	2	0	2	6	4	2	3	2	2	0
0	0	0	1	1	1	0	0	1	1	4	1	1	0	0	0	1	2	0	2	1	0	1	0	2	0	3	0	0	0	0	1	0	0	0	2	0	1	2	0	0	0	1	0	0	0	0	2	0	0
0	1	0	0	1	0	0	4	0	0	5	1	3	2	0	2	5	0	0	1	1	0	4	0	1	0	1	0	2	0	1	0	0	0	0	0	0	1	0	0	0	0	0	0	0	3	0	0	0	0
1	0	0	1	0	1	0	0	1	0	0	2	0	0	0	0	1	2	0	0	0	0	3	0	0	0	1	0	1	0	0	0	0	2	1	0	0	2	3	1	0	1	1	1	4	0	0	1	0	2
0	1	0	1	0	0	1	0	2	0	0	0	1	0	0	0	3	0	0	0	0	0	4	1	1	1	0	0	0	0	2	0	0	0	1	0	1	2	2	0	0	0	0	0	3	0	0	0	1	0
0	0	0	0	0	2	1	6	0	3	4	0	1	0	0	0	4	0	0	0	1	2	0	0	2	1	0	1	3	0	1	0	1	0	0	0	2	0	2	0	2	0	0	0	0	0	0	2	2	0
1	0	1	0	0	1	0	2	2	0	5	0	0	2	0	2	3	1	0	1	1	0	2	1	2	0	4	0	1	0	3	0	0	0	0	0	0	1	4	0	0	0	0	1	4	4	1	0	0	0
0	0	0	0	0	1	0	1	0	0	0	0	2	1	0	2	6	1	0	3	0	0	0	0	0	1	0	0	5	0	0	2	0	0	4	0	1	2	1	0	1	1	0	1	1	0	0	1	0	1
0	0	0	0	1	1	0	2	0	1	3	0	0	4	2	2	8	1	0	0	1	0	4	0	2	1	5	0	0	0	2	0	1	0	2	0	1	1	2	0	0	0	2	0	1	0	1	1	0	0
0	0	1	2	2	0	1	0	2	0	3	0	0	1	0	2	1	1	0	1	2	0	2	0	1	0	3	1	2	1	3	1	0	0	3	1	0	1	0	0	0	0	1	1	4	1	0	3	4	0
0	0	1	1	0	0	0	1	1	0	4	1	0	1	0	0	2	0	0	0	1	1	1	0	3	1	4	1	2	0	1	0	0	0	2	0	0	0	0	0	0	0	1	0	2	0	4	1	1	0
0	1	0	1	0	0	2	0	1	0	3	1	5	0	0	0	5	1	0	1	1	1	1	1	2	1	2	0	2	0	1	0	1	2	1	0	0	3	1	0	0	1	0	0	1	1	1	0	1	1
0	0	1	1	0	0	0	0	1	0	1	0	0	1	0	1	1	0	0	1	0	0	2	0	1	0	1	1	1	0	2	2	0	0	0	0	0	1	0	2	0	0	1	0	0	1	0	0	0	1
0	0	0	1	1	0	1	5	0	1	3	0	0	1	0	3	1	1	0	2	3	1	3	1	2	0	0	0	1	0	2	0	1	0	1	0	1	0	2	0	0	0	3	1	0	0	2	0	1	1
0	0	0	2	0	0	2	0	1	0	3	0	0	1	0	2	2	0	0	3	1	0	0	0	0	0	2	0	2	0	1	0	1	2	1	1	0	1	0	0	1	1	0	0	2	0	0	1	0	1
1	0	1	1	1	0	0	1	0	2	2	0	0	1	0	0	0	2	0	1	0	2	2	1	1	1	0	0	2	0	3	0	0	0	1	1	0	1	1	0	0	1	0	2	1	0	0	1	0	0
0	0	0	0	1	0	0	1	3	0	4	0	2	1	1	1	1	1	0	3	0	1	2	0	1	0	2	0	0	0	2	2	1	0	1	2	0	3	3	0	0	0	0	0	1	2	0	1	1	0
0	0	0	2	0	2	0	3	2	1	3	2	0	1	0	3	1	1	2	1	0	1	0	0	2	0	2	1	0	0	2	0	0	0	2	2	1	0	0	0	0	0	2	1	1	2	0	0	0	1
0	0	0	2	1	1	0	0	3	1	2	1	0	1	0	2	1	1	0	0	1	2	1	0	1	0	0	1	0	1	1	1	0	0	2	2	0	1	1	3	0	0	0	0	0	0	0	2	2	0
0	0	0	0	1	2	0	5	2	0	2	0	1	0	0	1	3	0	1	1	0	0	2	1	1	0	1	3	2	0	0	0	1	1	0	2	2	0	3	0	1	0	1	2	2	1	0	1	0	1
1	2	0	3	2	1	1	0	0	0	0	1	0	1	1	1	1	0	0	1	1	1	0	0	1	1	0	0	0	0	0	1	0	0	0	2	2	1	1	1	0	1	0	0	0	1	0	1	0	0
0	1	1	0	0	1	1	1	1	0	5	1	1	1	2	1	0	0	2	1	0	1	0	0	0	0	2	2	0	0	2	1	0	0	0	2	1	0	3	0	0	0	1	3	0	2	0	3	4	1
1	0	0	1	0	0	2	1	2	0	2	0	0	0	0	3	2	1	0	2	0	0	3	1	0	0	1	0	0	0	0	1	1	0	0	0	0	0	2	1	0	1	0	0	2	0	0	0	0	0
0	0	0	0	0	1	0	0	2	0	2	1	0	1	0	2	3	0	0	4	1	0	1	0	0	0	5	0	2	0	0	0	0	0	0	2	1	1	1	0	0	0	1	1	0	2	0	0	0	0
0	0	0	3	3	0	1	0	1	0	4	0	1	1	0	2	4	0	0	4	0	0	0	0	3	0	2	0	3	0	2	0	0	0	1	1	2	0	0	0	0	0	1	1	1	1	1	0	0	0
0	1	1	0	0	0	0	0	1	2	5	2	1	1	1	1	0	0	2	3	2	0	1	1	3	1	1	1	0	1	1	2	0	1	2	1	1	3	0	0	2	1	1	2	2	1	1	1	3	1
0	0	0	3	1	0	1	0	1	0	2	0	1	1	0	2	1	0	0	0	2	0	1	0	2	0	0	0	0	0	4	0	0	0	2	1	0	0	0	1	0	0	1	1	2	0	0	1	0	1
0	0	0	0	0	1	1	0	1	0	6	0	0	0	0	0	4	0	0	0	0	1	3	0	0	0	3	0	0	0	0	0	0	0	0	0	0	1	0	0	0	0	0	0	0	0	0	0	0	0
1	0	0	0	1	1	1	0	1	2	1	1	0	0	0	1	1	0	0	1	0	0	1	0	0	0	0	1	2	0	1	0	0	1	0	0	0	1	0	0	0	0	0	0	1	0	1	0	0	0
0	0	0	2	0	1	0	1	1	0	5	0	0	1	0	2	1	0	0	2	1	2	2	1	0	0	2	0	0	0	0	0	0	1	0	1	1	0	0	0	0	0	2	0	4	2	0	0	0	0
0	0	0	1	1	0	0	0	1	0	4	0	0	1	0	0	1	0	0	4	0	0	0	1	2	0	2	0	0	1	0	0	0	0	1	1	1	0	2	0	1	0	0	0	1	1	1	0	0	0
0	1	1	2	1	1	1	0	2	0	2	0	0	0	0	0	0	0	0	2	0	0	0	0	1	0	0	0	0	0	1	1	0	0	1	0	2	1	0	0	0	0	0	1	4	0	0	3	0	0
1	0	3	2	0	0	0	2	2	0	5	2	1	2	0	3	1	1	1	1	0	0	0	1	5	0	2	0	0	1	0	3	0	1	2	3	2	0	0	0	2	1	0	2	2	3	0	5	2	2
0	2	0	0	0	0	1	4	1	0	3	0	1	0	1	2	3	0	0	2	0	0	0	0	1	0	0	0	0	0	1	1	0	0	0	0	1	1	0	0	0	1	1	1	1	2	1	0	1	0
0	2	0	2	0	0	0	1	1	0	4	0	1	0	0	2	0	0	0	0	0	1	1	0	2	0	3	0	1	0	1	0	1	0	1	2	0	0	1	0	0	0	0	0	2	1	0	0	1	0
0	0	1	1	0	2	1	3	2	1	3	0	2	0	1	2	2	0	0	1	1	0	2	0	3	2	1	0	2	0	1	1	1	1	0	0	0	3	0	1	1	0	0	1	0	1	1	0	0	1
0	0	1	1	0	1	0	0	3	0	6	0	0	2	0	0	0	0	0	3	0	1	1	1	0	0	1	1	0	0	1	1	0	0	0	2	0	1	1	0	0	0	0	0	0	0	0	4	2	0
1	0	0	1	1	1	1	1	3	0	1	0	0	1	0	5	1	0	0	0	0	0	2	0	0	0	0	0	0	0	2	0	0	1	0	0	0	1	1	0	0	2	3	0	3	0	1	0	0	0
1	1	1	1	0	0	0	1	0	0	3	1	2	1	1	0	0	0	1	1	1	0	2	0	2	0	1	2	1	0	2	2	0	0	1	2	0	0	0	0	1	0	4	0	3	1	0	1	0	1
0	0	0	1	1	0	1	0	0	0	1	0	0	0	0	0	2	1	0	3	0	0	2	0	2	2	1	2	1	0	0	0	2	1	0	0	1	0	0	0	0	0	3	0	1	1	1	0	0	0
0	0	0	2	0	1	0	0	0	2	2	1	2	2	0	0	1	1	0	2	0	3	1	0	2	0	1	1	1	0	0	1	1	0	0	1	0	2	1	1	0	0	1	0	1	0	0	2	0	0
0	0	0	1	1	1	0	1	2	0	4	1	0	0	0	1	1	0	0	4	1	1	0	0	3	0	4	1	0	0	0	3	0	0	1	5	0	0	0	0	0	0	1	1	0	2	1	3	2	0
0	0	1	4	1	2	0	0	4	0	2	0	1	0	0	0	0	0	1	4	1	0	0	0	1	0	2	1	2	1	1	3	0	1	0	3	4	0	0	0	1	0	1	3	1	1	0	1	4	1
0	0	0	1	0	0	1	2	0	0	2	0	5	0	0	0	4	0	0	2	0	1	4	0	1	0	0	0	3	0	0	0	1	1	0	0	1	2	1	0	0	1	0	0	1	0	0	0	0	0
1	0	0	1	1	0	0	1	1	0	3	0	1	0	1	0	2	1	0	3	0	2	0	0	1	0	1	0	0	0	0	0	0	0	2	0	0	1	1	0	0	0	1	0	1	2	0	0	2	0
0	0	0	2	0	0	0	2	1	1	3	0	0	1	0	0	3	0	0	2	2	1	0	0	0	0	1	2	2	0	0	0	0	0	0	0	0	1	0	0	1	0	1	1	0	0	0	0	0	0
1	2	0	0	2	1	1	1	2	0	3	0	0	0	1	0	0	1	0	2	0	2	1	0	1	0	3	1	0	0	0	0	0	0	1	0	0	0	1	0	0	1	1	0	0	1	0	1	0	0
0	0	0	3	1	0	0	1	0	1	1	0	2	1	1	1	5	0	0	1	0	0	2	0	2	0	1	0	1	0	1	0	0	0	1	0	1	1	5	1	0	0	1	1	1	0	0	1	0	1
0	0	0	1	0	1	0	1	0	0	4	0	1	1	0	0	1	1	0	3	0	0	1	0	1	1	3	0	0	0	1	0	0	0	0	2	0	0	0	0	0	0	1	0	1	1	0	2	0	1
0	0	0	0	0	1	1	2	1	2	5	0	0	0	1	2	0	3	0	1	0	2	3	1	0	0	1	4	2	0	0	1	1	2	2	2	1	1	1	0	0	2	0	2	3	0	1	2	3	0
0	1	1	2	0	1	0	4	2	0	4	2	0	1	1	2	1	0	1	1	3	1	2	0	0	1	2	3	1	1	1	1	0	0	1	2	3	0	0	0	2	0	0	3	1	2	0	5	0	0
0	0	0	1	0	0	0	1	5	0	6	0	1	1	0	1	3	1	0	1	2	0	2	0	0	0	1	0	1	0	0	0	1	0	0	0	0	1	0	0	0	0	1	0	2	0	2	1	0	0
5	1	0	3	1	2	1	4	1	0	10	0	1	1	2	8	4	1	0	5	0	2	2	3	3	1	2	0	3	0	4	3	0	0	1	0	1	1	2	0	0	1	0	3	3	5	2	1	2	0
0	0	3	3	0	1	0	0	1	0	4	3	1	0	0	1	1	1	2	2	0	1	1	0	3	0	0	2	0	0	0	0	0	0	0	4	0	0	0	0	1	0	2	0	1	0	2	4	2	2
0	1	0	0	0	0	1	2	0	0	5	0	1	0	0	0	1	0	0	1	0	1	0	0	0	1	0	0	0	0	0	0	0	0	0	0	0	3	0	0	0	1	0	0	1	1	2	0	0	0
3	0	0	0	0	2	0	0	2	2	5	0	1	2	0	1	0	1	0	1	0	1	2	0	1	0	1	0	2	0	2	1	0	1	0	0	0	0	2	0	0	0	0	1	2	1	1	0	3	2
0	1	1	1	0	0	0	0	0	0	2	1	0	1	2	2	0	0	0	0	1	0	0	0	4	1	3	0	0	0	1	1	0	0	1	1	1	2	0	0	1	0	2	2	0	2	0	3	0	1
0	1	0	1	0	4	0	1	2	0	1	0	0	0	0	1	1	0	0	1	1	1	2	0	2	1	1	0	2	0	1	3	0	1	2	1	0	2	0	0	0	0	0	3	1	1	0	0	1	0
0	0	0	0	1	2	0	2	1	0	2	0	1	1	1	1	2	1	0	0	0	0	1	2	3	1	1	0	1	1	1	0	0	0	1	1	0	1	4	0	0	0	2	0	0	0	1	1	4	0
0	0	1	0	1	1	0	3	1	0	3	1	0	1	0	0	3	0	3	3	0	1	0	0	2	0	1	1	0	1	0	4	0	1	0	0	5	0	0	0	4	0	0	1	0	1	0	0	0	2
0	0	2	3	0	0	0	0	5	2	5	0	0	1	0	2	1	2	0	0	0	2	0	0	0	1	4	0	0	0	2	1	0	1	1	1	0	0	0	0	0	0	1	1	3	1	1	1	3	1
1	0	0	2	0	1	1	3	2	1	3	0	1	2	0	2	2	0	2	1	1	0	1	3	2	0	2	1	2	2	5	2	1	0	1	0	2	3	4	0	0	1	0	2	2	2	2	1	0	1
1	0	0	2	0	0	1	0	1	0	3	0	0	0	1	1	0	1	1	1	1	0	0	1	0	0	1	0	1	0	3	1	0	0	0	1	0	1	0	0	0	0	1	2	1	2	1	0	1	0
1	4	0	1	0	0	3	2	6	0	11	0	1	2	0	0	4	1	0	0	3	0	3	1	0	0	5	1	0	0	4	1	0	0	2	0	0	3	5	0	0	0	1	1	1	2	2	3	0	1
0	0	1	1	1	0	0	1	1	0	1	1	0	0	0	3	2	0	0	1	0	1	1	1	1	1	1	0	0	0	0	2	0	1	1	1	0	0	1	0	1	0	1	0	2	0	1	1	3	0
0	0	1	2	0	1	0	0	1	0	1	0	0	0	0	0	0	0	0	2	0	0	0	0	1	1	1	1	0	0	1	1	0	0	0	0	0	0	1	0	0	0	0	0	1	0	0	1	2	2
0	0	3	0	1	2	0	5	5	0	4	0	2	2	0	1	4	0	2	0	4	0	2	0	0	0	3	1	2	1	1	1	0	0	5	1	0	0	0	1	1	1	1	3	1	3	3	0	2	1
0	1	0	0	0	1	0	1	0	0	2	0	0	0	0	1	1	0	0	2	0	0	1	0	0	0	2	0	3	0	0	1	0	0	0	1	1	1	1	0	0	0	0	1	1	0	0	1	1	0
0	0	2	0	1	1	0	0	1	0	1	0	1	0	0	0	1	0	1	1	0	0	1	0	1	0	1	0	1	0	0	2	1	0	2	4	1	2	1	0	0	0	1	0	0	0	0	1	2	0
0	0	1	2	0	2	0	0	0	0	4	0	0	0	2	0	0	0	2	2	1	0	0	0	3	2	1	1	0	0	2	3	0	1	3	2	5	0	0	1	0	0	1	2	0	3	0	3	6	1
0	0	0	3	0	2	0	4	1	0	6	1	2	0	0	5	2	0	0	1	0	3	0	0	2	0	1	1	1	1	2	1	0	0	3	1	0	0	1	0	1	0	0	0	0	0	2	1	2	0
0	0	2	0	2	0	1	4	0	2	1	1	1	2	0	0	0	0	1	0	3	0	0	0	3	1	1	0	2	0	0	0	0	1	2	0	0	0	1	0	1	0	1	0	1	1	1	1	0	1
0	0	0	1	0	0	1	0	0	0	5	0	1	3	0	2	7	0	1	2	0	0	0	1	1	1	2	0	1	0	1	0	1	1	0	0	0	0	2	0	0	2	0	0	4	1	0	0	0	0
0	0	0	2	0	2	0	4	2	1	0	0	0	1	0	2	3	2	0	0	1	3	0	0	0	0	1	0	1	0	4	1	0	0	0	0	0	1	3	0	4	0	0	5	5	4	2	0	0	0
0	0	0	1	0	1	2	0	0	0	1	0	0	1	0	0	0	1	1	4	0	3	2	0	0	0	0	3	0	0	1	1	1	2	3	1	0	0	1	2	2	0	2	2	1	1	0	2	0	1
0	1	1	2	0	1	0	4	2	3	3	0	1	3	0	4	2	1	1	3	0	1	0	0	4	3	0	1	3	0	2	0	0	1	6	0	2	0	1	0	1	0	1	7	3	4	0	3	6	1
1	0	1	1	0	1	0	3	1	0	1	3	2	0	0	2	0	1	0	0	0	0	0	0	0	0	0	1	1	0	0	0	0	1	0	2	0	0	2	0	2	0	2	0	0	0	2	1	1	0
0	0	1	1	0	0	0	2	2	1	2	1	0	2	1	3	4	1	0	2	0	0	0	0	0	0	0	1	1	0	0	0	0	0	0	0	1	0	1	1	0	0	1	0	1	0	0	0	2	0
1	2	1	0	1	0	1	5	2	1	2	4	2	5	0	4	0	1	1	1	1	0	1	1	6	1	4	1	2	0	1	3	1	0	7	1	3	0	2	0	2	1	4	7	1	3	1	1	2	1
0	1	0	1	0	1	1	2	1	0	2	0	1	1	0	0	3	0	0	2	0	1	2	0	1	0	3	0	1	0	2	0	0	1	2	1	2	0	1	0	1	0	0	1	0	3	1	2	0	0
0	3	0	1	1	4	0	0	2	1	5	1	2	0	0	2	3	1	0	0	1	0	0	0	2	1	1	0	0	0	1	5	0	0	1	3	1	0	0	0	1	0	0	3	1	5	2	3	7	0
2	1	1	3	1	11	8	4	4	1	8	2	11	23	0	6	25	2	3	7	3	5	12	0	2	3	12	2	4	0	2	7	2	13	6	1	6	11	4	3	3	2	1	3	6	2	4	3	1	0
0	0	1	3	0	1	1	1	1	0	2	2	0	1	0	2	0	0	0	0	1	2	0	0	0	0	0	2	0	0	2	1	0	0	0	3	0	0	1	0	0	0	0	2	0	1	0	5	1	0
0	0	0	0	0	0	0	0	0	2	0	0	2	0	0	0	2	0	0	2	0	0	0	0	0	1	2	0	0	0	1	0	0	0	2	1	0	2	2	0	0	0	0	0	0	0	0	0	1	0
0	1	0	1	0	1	1	2	0	0	3	0	3	1	0	0	1	0	0	1	2	0	0	0	1	1	2	0	0	0	1	1	1	0	0	1	2	4	1	0	1	0	0	0	1	1	0	0	0	0
1	1	0	0	0	0	0	3	3	0	3	0	5	1	1	0	6	1	0	1	1	2	1	0	0	0	2	1	2	0	3	0	2	0	0	0	1	1	1	0	1	0	2	1	3	1	3	0	0	0
0	1	1	4	0	2	0	3	0	0	2	1	2	1	0	2	2	0	0	1	3	1	2	0	0	2	1	2	0	0	1	4	0	1	4	0	0	0	0	0	0	0	1	4	3	2	2	2	2	0
0	0	1	1	0	3	1	2	2	1	3	0	1	1	0	2	5	2	1	3	0	1	3	0	1	0	0	1	1	2	0	0	0	0	2	0	0	1	2	0	0	1	3	0	1	1	1	3	2	1
0	0	0	1	0	0	1	0	1	0	5	0	4	0	0	1	0	0	0	0	1	1	0	0	1	1	0	0	0	0	0	0	0	0	1	0	1	1	0	0	0	0	0	0	1	0	0	2	0	0
0	0	0	0	0	1	1	1	3	1	3	1	0	1	0	2	2	0	0	2	1	0	1	1	0	0	1	0	1	0	1	1	1	1	1	0	0	3	2	0	0	0	0	2	2	0	2	0	1	1
0	0	0	2	0	1	0	1	3	2	2	1	4	1	0	1	1	2	0	1	2	0	1	0	1	1	1	0	0	0	0	0	0	0	0	0	1	0	0	0	0	0	2	1	0	1	0	0	0	0
0	0	1	0	0	0	0	0	1	1	4	1	1	1	0	4	3	0	2	2	2	2	2	2	1	1	0	2	0	0	3	0	1	4	3	0	3	0	2	0	1	2	0	2	1	2	1	1	3	0
0	1	0	2	0	1	0	1	0	0	11	0	1	0	0	0	7	0	0	0	0	2	0	0	1	1	1	1	0	0	1	0	0	0	1	0	1	2	2	0	2	1	1	1	1	0	0	0	0	0
1	1	0	2	0	0	1	3	0	0	4	0	1	1	1	1	3	1	0	0	1	0	2	1	1	0	4	0	0	0	3	0	1	0	2	0	0	1	2	0	0	0	1	1	1	0	1	1	1	0
0	1	0	0	0	1	1	1	0	0	2	1	1	2	0	0	3	2	0	1	0	1	3	0	0	0	2	0	1	0	0	0	0	0	0	0	0	4	2	0	1	0	1	1	3	3	0	0	0	0
0	0	0	1	1	0	0	3	0	0	3	0	2	3	0	2	0	0	1	1	0	0	1	0	3	0	2	0	0	0	1	0	0	0	0	0	1	0	1	0	0	0	0	0	0	1	1	1	0	0
0	0	0	1	1	1	0	0	0	0	4	0	0	5	0	1	2	0	1	0	2	0	5	0	0	1	0	0	0	0	0	0	0	0	0	0	1	1	1	1	0	0	0	0	0	0	0	0	0	0
0	0	4	4	0	2	0	0	0	0	3	1	0	3	0	3	1	1	0	4	2	0	1	0	6	2	1	3	1	2	2	5	0	0	1	3	5	0	1	0	3	0	1	1	0	1	0	3	3	2
1	1	1	1	1	2	0	12	3	2	22	2	1	1	1	1	1	0	0	4	0	2	4	1	4	0	0	0	3	1	2	1	1	0	2	2	1	1	2	0	0	0	1	1	1	6	3	2	2	0
0	0	1	3	0	2	0	1	0	0	4	2	0	1	0	1	2	0	1	1	2	0	0	0	0	1	1	1	0	0	3	3	1	0	0	3	2	0	1	1	3	0	1	2	3	0	0	2	1	0
0	0	0	1	0	1	1	0	0	0	3	0	0	1	0	1	2	0	0	2	1	0	0	0	0	0	1	1	0	0	1	0	0	0	2	0	2	0	0	0	1	0	0	0	0	0	0	2	0	0
0	0	1	2	0	1	0	0	3	0	3	2	0	0	0	2	2	0	0	2	2	1	0	0	2	1	4	2	0	0	2	0	0	0	2	2	1	0	0	0	1	0	1	0	1	1	1	4	3	0
0	0	3	0	1	1	0	0	1	1	1	1	1	0	0	1	2	1	0	5	0	1	1	1	0	1	0	0	0	0	0	0	0	2	2	1	1	0	1	0	0	0	1	0	2	0	2	4	1	0
0	0	1	2	0	0	0	1	1	0	7	1	1	1	0	1	2	0	0	0	0	1	2	1	0	3	3	1	1	0	0	1	0	2	2	1	1	1	1	1	1	1	0	0	0	0	1	3	1	1
0	1	1	0	1	2	0	1	0	1	4	0	1	0	0	0	4	2	0	2	2	0	2	0	0	0	3	0	5	0	0	0	1	1	1	0	0	1	1	1	0	0	1	1	3	2	0	0	0	1
0	2	0	0	0	0	1	2	1	0	4	0	1	0	0	1	2	1	0	1	0	0	3	0	1	0	2	1	3	0	1	0	0	1	1	0	0	3	1	0	1	1	1	0	1	1	1	0	0	0
0	0	2	1	1	2	0	0	0	0	2	1	0	3	0	0	3	2	0	1	1	0	0	0	1	0	0	2	1	0	0	1	0	0	4	0	1	0	0	0	0	0	0	0	1	0	0	1	1	0
0	0	0	2	0	0	0	0	0	0	1	0	0	2	1	0	0	0	2	1	0	0	0	0	1	1	1	2	0	2	1	0	0	0	1	3	0	1	1	1	0	0	0	0	0	1	0	3	0	1
1	1	2	2	1	1	0	4	4	2	6	1	3	0	0	1	3	0	0	1	3	3	3	0	3	0	2	2	5	0	1	4	0	0	5	1	2	1	1	0	1	1	1	1	1	2	2	5	9	0
1	2	0	1	2	0	1	0	0	0	1	1	0	0	0	1	0	0	0	0	0	0	1	0	1	0	0	0	4	0	2	0	0	0	0	0	0	1	1	0	0	2	1	0	3	0	0	0	0	0
1	0	1	2	3	3	0	1	1	0	1	0	1	2	1	1	5	0	0	2	0	2	2	2	1	0	2	0	2	0	1	0	0	0	0	1	1	2	2	1	0	1	0	1	0	1	0	1	3	0
0	0	0	2	0	2	1	0	1	1	0	0	1	0	0	1	3	1	1	3	1	0	2	0	1	0	1	0	0	1	1	0	0	0	0	3	1	1	1	1	1	0	0	1	2	0	0	1	0	0
1	0	0	0	0	0	0	1	1	1	3	0	0	1	0	1	1	1	0	2	0	0	2	0	2	0	2	1	0	0	0	0	0	0	0	1	0	0	1	0	1	0	2	0	2	0	0	0	1	0
0	0	0	1	0	1	1	2	1	0	8	2	1	1	1	0	7	0	0	3	0	0	2	0	1	3	1	0	3	0	0	1	1	0	0	0	0	3	4	0	0	1	0	1	2	0	0	0	0	0
1	1	0	2	1	0	0	2	1	0	5	2	0	3	0	1	2	1	2	5	0	0	2	0	0	0	0	0	0	0	3	0	1	0	0	0	0	1	2	0	0	0	1	1	3	1	1	0	1	0
0	1	0	2	1	0	0	4	3	0	7	0	4	1	0	2	5	2	1	0	0	0	3	1	1	0	2	0	2	0	3	0	0	2	2	0	1	3	6	0	2	0	2	3	4	1	0	2	1	0
0	1	0	2	0	1	0	0	2	0	1	1	0	1	0	1	4	0	0	0	2	1	0	0	2	0	0	0	0	0	0	1	1	1	2	0	0	1	0	1	0	0	2	0	1	0	0	0	0	0
0	1	0	2	0	1	1	2	2	0	2	1	0	0	0	2	0	0	0	0	1	0	0	0	1	1	0	0	0	0	1	3	0	0	0	3	0	1	0	0	1	0	1	1	1	0	0	1	1	0
1	1	0	1	0	0	1	2	0	0	2	0	2	0	0	2	1	1	0	1	0	2	0	0	1	0	0	1	0	0	0	1	1	0	1	0	1	0	0	0	0	0	0	1	1	3	0	0	1	0
0	0	1	2	0	0	0	0	1	0	0	1	0	0	1	1	1	0	0	1	1	0	0	0	0	0	1	0	0	0	1	0	0	0	0	1	0	0	1	0	0	0	0	0	2	0	0	1	2	0
1	1	0	1	0	2	0	2	0	1	3	0	3	0	0	0	2	0	0	1	0	0	2	0	0	1	3	0	0	0	0	0	0	1	2	1	1	1	2	0	0	1	1	4	1	4	0	0	1	0
1	1	0	1	1	2	0	4	0	1	5	0	0	0	0	1	2	0	0	1	0	1	1	0	1	0	1	0	0	0	1	2	0	1	1	0	0	1	2	0	1	0	0	2	1	2	1	2	3	0
0	0	0	0	1	0	0	0	1	0	2	1	0	1	0	1	0	0	0	0	0	0	0	1	0	0	0	0	0	0	1	2	0	1	1	0	2	0	0	0	0	0	1	1	2	3	0	1	0	0
0	0	1	1	0	0	0	1	0	0	3	3	0	1	0	2	1	1	0	0	2	1	3	0	0	0	0	0	0	0	0	0	0	1	2	0	0	0	0	1	0	0	0	0	2	0	2	0	1	0
0	0	1	2	0	2	0	0	4	1	2	0	0	2	0	2	1	1	1	0	2	1	2	1	2	2	1	1	1	0	1	0	0	0	0	0	0	0	1	0	1	0	1	3	3	1	1	1	1	0
0	0	0	1	0	1	0	2	0	0	2	0	0	0	0	1	0	0	0	1	0	0	0	0	1	0	0	1	2	0	1	2	0	0	0	0	1	0	1	0	0	0	0	0	0	3	0	0	1	0
1	1	1	1	0	1	1	2	2	0	5	1	3	3	0	1	7	2	1	1	2	2	1	0	1	0	0	3	0	0	0	3	1	1	1	0	0	1	1	0	0	0	1	1	3	1	0	1	1	1
1	3	0	1	1	1	1	1	0	1	4	0	1	1	1	0	6	0	0	1	0	2	1	0	2	0	1	0	4	0	1	0	0	0	0	0	0	2	0	0	0	0	1	0	1	1	0	0	0	1
1	0	0	1	0	1	1	1	1	0	9	1	1	2	0	2	2	0	1	1	1	1	1	0	1	0	3	0	5	0	1	0	0	0	0	0	0	2	2	0	0	0	1	0	3	0	1	0	0	0
0	1	0	0	1	1	0	0	1	0	1	2	2	0	0	0	1	1	0	0	1	0	0	0	0	1	2	0	0	0	1	1	0	0	1	2	1	1	1	0	0	0	1	1	1	0	1	0	0	0
1	0	0	1	0	0	0	2	0	0	3	1	0	0	1	0	6	0	0	1	0	1	1	1	1	0	1	0	3	0	0	0	1	1	2	0	0	1	1	0	0	2	0	1	0	0	0	1	0	0
2	0	2	4	1	0	0	1	0	1	3	2	2	0	1	3	1	1	0	0	2	1	1	0	5	1	3	0	3	0	0	1	0	0	2	3	1	1	0	0	0	1	1	0	0	0	1	2	3	0
0	0	0	0	1	0	0	0	0	0	2	0	3	0	0	1	4	0	0	0	1	0	4	0	0	0	2	0	0	0	1	0	0	0	0	0	0	1	0	0	0	2	0	0	2	0	0	0	0	0
0	0	0	1	0	0	0	1	1	0	8	2	1	1	0	3	0	0	0	1	2	0	1	0	0	0	3	0	3	0	0	0	0	0	3	0	1	1	0	1	0	0	0	0	0	0	2	2	0	0
0	0	0	0	1	1	1	2	1	0	2	0	1	1	0	0	4	1	0	1	1	0	1	1	1	1	1	0	0	1	1	1	1	1	2	0	0	1	1	0	0	0	0	1	1	0	1	1	1	0
0	1	0	1	1	1	0	2	1	0	3	0	1	1	0	0	3	1	0	2	0	0	1	0	0	0	0	2	0	0	0	2	1	1	1	2	1	1	1	0	1	0	2	1	1	2	4	1	2	1
0	0	0	0	0	2	0	2	0	1	1	0	4	0	0	1	4	0	0	3	0	1	2	0	2	1	1	0	2	0	3	0	1	0	1	0	1	0	1	0	0	0	1	2	2	2	0	0	0	0
1	0	1	3	1	2	0	1	0	1	5	4	1	4	2	3	2	3	2	3	3	0	1	0	3	1	0	4	5	1	2	0	0	2	2	3	1	1	0	0	6	0	0	3	1	3	0	1	1	3
1	2	4	4	1	4	0	4	5	2	7	1	1	1	0	2	1	0	2	3	1	0	5	1	3	0	2	0	1	0	2	2	0	1	6	2	3	1	3	0	2	0	0	3	3	1	2	3	5	1
0	3	1	4	1	1	1	5	0	1	8	3	2	0	1	2	0	1	0	1	1	1	0	0	0	0	1	0	1	1	0	4	0	0	1	6	1	0	0	0	1	0	0	0	1	5	0	6	6	2
0	2	0	2	1	0	0	2	0	0	2	1	0	0	0	1	1	0	0	0	1	0	1	1	1	0	2	1	1	0	0	2	2	1	0	1	0	0	1	0	1	1	1	1	1	1	0	1	1	0
0	0	0	0	1	0	0	0	3	0	1	0	0	0	0	3	3	1	0	0	1	0	1	0	3	2	3	0	1	0	2	1	0	0	1	0	0	0	2	0	0	0	0	1	0	1	0	0	2	0
1	0	0	0	0	1	0	0	1	1	0	1	0	1	0	1	3	0	0	0	2	0	2	0	0	0	0	0	0	0	0	0	0	2	0	0	1	0	2	0	0	1	0	0	2	0	0	1	0	0
1	0	0	1	0	1	0	1	0	0	5	0	2	0	1	0	10	0	0	4	0	2	1	0	1	0	0	0	0	0	0	1	0	1	1	1	0	1	1	1	0	0	0	2	0	1	0	0	0	0
[truncated: 5,000 more columns]
