# Supplementary material for: CNN-BLPred: a Convolutional neural network based predictor for β-Lactamases (BL) and their classes
Source: BMC Bioinformatics. 2017 Dec 28;18(Suppl 16):577. doi: 10.1186/s12859-017-1972-6 (PMC5751796; doi:10.1186/s12859-017-1972-6)
Supplement: Supplementary file 1 — Independent Dataset 1 (ZIP 5801 kb) [file 12859_2017_1972_MOESM1_ESM.zip › Independent Dataset 1/BL_Level_1_Test.csv]

SW_318	HXXT_977	YK_372	IXXXXD_1784	FXH_669	GXN_543	PXXH_1089	QL_131	SXXXXXE_2306	TM_333	LL_211	YXI_770	TXXXXXP_2335	YXG_768	WXI_750	DXS_476	AXXXXXG_2008	VXXM_1193	YXXY_1179	GXXXI_1350	VY_399	QXXXXXD_2124	PXXV_1100	DXXXXW_1678	TXXXI_1530	MXT_657	GXXXXXE_2146	YXXXN_1563	AXXF_814	YXM_773	SXXXXXD_2304	SXXXXN_1903	PXXXXXW_2298	PXXY_1099	KA_221	NI_50	TXXXXXN_2323	RXP_435	SXXXXR_1902	CXXXXD_1684	NY_59	PXXXW_1498	YXXE_1166	AXXN_803	DV_80	TXXXXXI_2330	QXXXXE_1726	KXXXI_1430	KXXXS_1436	KXXXXM_1833
0	0	0	1	1	0	0	0	1	1	1	1	0	0	0	0	4	1	0	2	0	0	1	1	1	2	2	1	0	2	1	1	2	0	2	0	1	1	0	0	0	0	0	0	2	1	1	0	0	1
0	0	0	1	0	0	0	0	2	0	2	0	1	0	0	1	0	1	0	0	1	0	1	0	1	0	0	0	0	0	2	0	0	0	1	0	0	0	0	0	0	0	0	1	1	0	1	1	0	0
1	1	0	0	2	1	1	0	0	2	5	0	0	1	0	0	0	0	0	0	1	0	1	0	0	0	2	0	3	0	1	0	1	0	0	1	0	0	3	0	0	0	0	0	5	1	0	0	1	0
0	1	0	0	2	2	0	3	2	1	4	1	0	0	0	0	3	0	0	0	1	0	2	0	1	1	6	0	1	0	1	0	0	0	0	0	1	2	1	0	0	1	0	1	0	0	3	0	1	0
0	0	0	1	1	0	0	1	0	0	2	1	0	0	0	0	0	0	0	0	0	0	2	0	1	0	2	0	2	0	0	0	0	0	1	0	0	0	0	1	0	0	2	0	0	0	1	0	1	1
0	1	1	0	0	1	1	1	1	0	5	1	1	1	2	1	0	0	2	1	0	1	0	0	0	0	2	2	0	0	2	1	0	0	0	2	1	0	3	0	0	0	1	3	0	2	0	3	4	1
0	0	1	1	0	0	0	0	0	0	1	1	0	0	1	1	2	1	0	5	1	0	0	2	3	0	2	1	1	0	1	2	0	0	2	4	1	1	0	1	0	0	0	2	0	3	1	1	1	1
0	0	0	0	0	0	0	1	0	1	0	0	0	0	0	1	0	0	0	0	0	0	1	0	1	0	1	0	1	0	2	0	0	0	2	0	0	0	2	0	0	0	0	0	0	0	0	0	0	1
0	1	1	0	0	1	1	3	2	0	5	0	0	2	0	1	6	1	0	3	2	2	4	1	0	0	0	0	4	0	0	0	1	1	1	0	2	1	0	0	2	0	0	1	0	0	1	2	1	1
1	0	2	1	0	2	0	0	2	0	1	0	0	0	0	0	0	0	0	3	1	1	0	0	2	0	0	0	0	0	1	0	0	0	0	1	1	0	0	0	1	0	1	1	0	1	0	3	1	0
0	0	0	0	0	0	2	0	1	0	7	1	0	1	0	0	2	1	0	0	0	0	2	0	0	0	5	0	0	0	0	0	0	1	2	0	0	0	1	1	0	1	0	0	4	1	0	0	0	0
0	0	0	0	1	1	0	2	1	1	3	0	2	0	0	2	2	0	0	1	0	0	1	0	0	0	1	0	3	0	2	2	0	1	2	0	0	0	0	0	0	0	0	0	0	1	1	0	0	1
2	2	0	4	1	5	0	2	0	1	5	2	3	0	0	7	1	1	0	4	1	1	0	0	4	0	1	3	7	1	6	7	1	3	0	6	2	2	4	0	1	0	0	2	5	4	2	5	5	0
0	0	0	0	0	0	0	0	0	0	0	1	1	0	0	1	1	0	0	0	0	0	0	0	0	0	2	0	0	0	0	0	0	0	2	0	0	0	0	0	0	0	0	0	0	1	0	0	0	1
0	0	0	0	0	0	0	1	0	0	4	0	2	0	0	1	2	0	0	1	0	0	2	0	2	0	0	1	0	0	3	2	0	2	0	0	0	1	2	1	1	0	0	1	1	3	1	0	1	0
0	2	0	0	1	1	3	0	0	0	10	0	3	2	0	1	6	0	0	2	1	4	3	0	0	1	1	0	2	0	2	0	1	1	3	0	0	9	5	1	0	1	3	1	2	0	1	0	0	0
1	0	1	0	2	0	0	1	0	0	2	1	0	0	0	0	3	0	0	1	0	0	0	0	1	0	0	1	0	0	3	0	1	1	0	0	1	0	0	0	0	0	1	1	0	1	0	1	1	0
0	0	2	0	1	1	0	1	1	0	4	0	0	1	0	0	1	0	1	0	0	0	0	1	2	1	0	0	2	0	3	0	2	1	1	0	0	0	0	0	0	0	0	0	0	0	0	0	2	0
0	1	0	0	0	0	1	0	1	0	3	0	0	0	0	0	3	0	1	0	0	0	0	0	2	0	2	0	0	0	0	1	0	0	1	1	1	1	0	0	1	0	1	0	1	1	0	0	2	0
1	2	2	3	0	4	0	1	1	1	4	0	2	3	1	4	4	0	0	7	5	3	1	0	3	1	3	0	1	0	4	2	0	0	0	3	3	0	1	0	1	0	1	6	6	1	1	2	3	1
1	0	1	1	0	0	1	1	1	0	7	0	1	1	0	0	4	1	0	2	0	0	1	0	0	1	2	0	3	0	0	0	0	0	3	2	1	2	1	0	0	0	1	3	2	2	0	2	4	1
1	0	0	1	1	1	1	0	1	0	1	0	0	1	0	2	5	0	0	3	0	0	3	0	0	0	2	0	3	0	4	0	0	0	1	0	0	0	3	1	0	0	0	2	1	1	0	0	1	0
1	3	0	1	1	0	0	3	2	1	4	0	1	0	0	1	3	1	0	1	1	0	5	0	2	1	1	0	0	1	3	1	0	0	1	0	2	1	1	0	0	0	2	0	3	0	1	0	0	0
1	1	3	1	0	0	0	1	0	2	3	1	2	0	0	1	2	0	0	2	0	1	0	3	3	0	1	2	1	0	3	4	1	1	1	3	2	2	1	0	2	2	1	1	1	3	0	2	1	0
0	1	0	0	1	0	0	0	3	0	1	0	1	1	1	1	4	0	0	2	1	0	5	0	0	0	3	0	0	0	0	0	0	0	0	0	0	1	2	0	0	1	0	1	1	0	0	0	0	0
1	2	2	2	1	3	0	1	3	1	2	2	1	1	0	0	6	2	1	2	3	1	2	0	2	0	6	0	3	0	2	2	0	0	3	2	2	1	0	0	2	0	2	4	2	4	2	3	4	0
1	1	0	0	0	2	0	0	0	1	0	3	2	0	0	0	0	0	0	0	1	0	1	0	0	0	0	0	1	0	0	1	0	0	3	6	1	2	1	0	1	0	1	1	0	0	0	2	2	0
1	0	0	0	0	1	1	0	0	1	1	0	0	0	0	1	5	1	0	1	0	0	0	0	0	1	0	0	0	0	2	0	0	0	2	0	0	0	2	0	0	0	0	1	0	0	0	0	1	0
0	0	0	2	1	0	0	3	2	0	3	0	0	1	0	0	0	0	0	2	0	1	0	2	0	0	2	0	1	0	0	0	0	0	0	1	1	0	0	0	0	0	1	0	0	0	1	1	2	1
0	1	0	1	0	0	3	5	1	3	4	1	2	2	0	0	2	3	0	1	2	1	5	0	0	2	1	0	0	0	0	1	0	0	0	0	0	1	0	1	0	2	1	0	1	0	2	0	0	0
1	0	0	0	0	1	0	1	1	1	6	1	2	2	0	4	8	0	0	0	1	1	2	0	2	0	1	0	0	0	2	0	1	1	0	0	1	2	2	0	0	1	0	2	2	1	0	0	0	0
0	1	1	2	0	0	0	5	2	0	9	1	1	0	0	0	1	0	0	1	0	1	0	0	2	0	0	2	1	1	3	3	0	1	2	1	2	0	1	0	1	0	0	2	0	2	0	1	2	0
1	0	0	0	0	0	0	1	0	0	1	0	0	0	0	1	0	0	0	0	0	0	0	0	0	0	0	0	0	0	1	1	0	0	1	1	0	0	1	0	0	0	0	0	0	0	1	0	4	0
0	0	0	2	1	3	0	0	1	0	1	0	0	2	0	0	0	1	1	0	1	1	0	0	2	0	0	2	0	0	1	0	0	1	2	0	1	0	0	0	1	0	0	0	1	2	1	1	2	0
1	3	0	0	1	0	1	3	4	0	1	0	0	0	0	0	3	0	0	4	1	0	1	0	0	1	8	0	2	0	1	2	0	0	0	2	2	1	0	0	0	0	0	0	2	1	0	0	0	0
0	1	1	2	0	0	0	1	2	0	1	0	0	0	0	0	0	0	0	0	0	1	1	0	2	1	1	1	2	1	1	0	0	0	2	1	1	0	0	0	1	0	2	0	0	0	1	3	2	1
0	1	1	4	1	0	1	1	3	1	5	0	2	1	0	3	2	0	0	1	2	2	1	0	4	1	1	1	1	0	2	1	0	1	0	4	0	1	2	0	1	0	4	1	3	1	1	1	4	0
1	0	1	3	1	2	0	1	0	1	5	4	1	4	2	3	2	3	2	3	3	0	1	0	3	1	0	4	5	1	2	0	0	2	2	3	1	1	0	0	6	0	0	3	1	3	0	1	1	3
1	0	0	1	1	1	1	0	2	0	2	0	1	2	0	1	2	0	0	1	0	1	1	0	0	2	4	0	2	0	1	2	0	0	0	0	0	3	0	0	0	1	0	1	1	2	0	2	2	1
0	0	1	3	0	2	0	0	1	1	3	1	1	1	0	0	5	1	0	2	0	0	3	0	0	0	3	0	1	0	4	0	1	0	1	0	1	0	1	0	0	0	1	0	0	1	2	2	0	0
0	0	0	1	0	0	1	2	0	0	2	0	5	0	0	0	4	0	0	2	0	1	4	0	1	0	0	0	3	0	0	0	1	1	0	0	1	2	1	0	0	1	0	0	1	0	0	0	0	0
1	0	2	2	0	0	0	2	3	0	2	0	1	0	1	0	3	1	0	2	0	1	1	0	2	0	1	1	0	0	0	1	1	1	0	1	2	0	0	0	0	0	1	1	0	1	1	1	1	3
0	1	0	1	0	0	0	1	2	2	1	2	0	0	0	0	3	0	0	4	1	1	0	0	3	0	1	0	1	0	1	2	0	1	1	1	1	0	0	0	1	0	0	1	4	2	0	3	3	1
4	2	0	1	0	2	0	1	2	1	7	0	1	1	0	2	1	0	0	5	0	1	1	0	0	1	2	0	4	0	2	0	0	1	0	0	1	0	4	0	0	0	0	0	1	1	3	0	1	1
0	0	3	6	1	1	0	3	4	1	4	2	4	1	0	7	0	0	1	4	0	5	3	0	5	0	3	4	1	0	9	11	0	1	0	5	8	1	1	1	5	0	3	1	0	5	2	10	7	0
0	0	0	0	1	1	0	1	1	2	4	0	1	2	0	1	5	1	3	2	2	4	1	0	0	0	1	0	0	0	0	0	0	0	3	0	0	0	2	1	0	1	2	0	1	0	0	0	1	0
0	1	0	0	1	0	1	1	0	0	1	0	1	0	0	0	2	0	0	0	0	2	1	0	0	0	1	0	0	0	0	0	1	1	1	1	0	0	1	0	0	0	0	1	1	0	0	0	0	0
2	1	1	1	0	3	0	4	2	1	3	2	2	3	0	1	3	1	2	2	2	3	1	0	1	0	0	2	0	1	2	3	0	0	0	0	1	0	0	0	5	0	2	2	0	3	0	0	1	0
1	2	0	0	1	2	0	1	2	1	6	0	1	0	0	2	3	0	0	1	0	0	1	2	0	0	1	0	7	0	1	0	1	0	1	0	0	0	1	1	0	0	0	0	1	0	2	0	4	0
0	1	2	4	0	3	0	0	5	1	3	2	2	2	0	1	2	1	1	5	2	0	0	1	3	0	2	1	1	0	0	1	0	1	6	1	1	0	0	0	1	0	1	1	3	3	1	5	3	1
0	0	0	2	0	1	0	1	2	0	2	1	2	1	0	2	1	1	0	1	0	3	1	0	2	2	1	0	1	0	1	1	0	0	2	1	1	0	1	0	0	0	0	1	0	0	0	0	1	0
0	1	0	1	0	1	0	0	1	1	2	0	3	0	0	0	1	1	0	3	3	1	4	0	3	1	0	1	2	0	1	2	0	0	1	0	0	3	2	0	0	0	0	0	0	0	1	0	2	0
0	0	1	2	0	1	1	0	1	0	4	0	1	1	0	1	1	0	1	3	0	1	0	0	1	0	6	2	0	0	1	0	1	0	1	2	1	0	1	0	1	0	1	0	1	2	0	4	1	0
1	0	0	0	3	1	2	1	0	1	4	0	1	1	0	2	1	2	0	4	2	0	2	1	1	1	3	0	2	0	1	1	0	2	4	0	1	3	1	0	0	0	2	0	5	0	1	2	0	0
0	2	0	4	1	0	2	1	6	2	0	0	3	1	0	2	0	2	0	0	3	1	1	0	1	1	0	0	0	0	6	3	1	0	0	1	2	3	1	0	0	1	1	1	2	4	1	1	2	2
0	0	0	4	0	3	0	2	2	0	1	1	0	1	1	2	2	1	0	3	0	2	5	2	1	0	4	0	1	0	0	0	0	1	4	0	2	2	2	0	1	0	0	2	2	2	4	2	1	0
0	0	1	0	1	1	1	0	0	0	3	1	0	0	0	1	1	0	0	1	0	0	1	0	1	0	3	0	2	0	0	2	0	1	0	1	0	0	0	0	1	0	1	1	0	1	1	0	1	0
0	0	0	1	0	0	1	1	0	0	6	0	0	0	0	1	6	0	0	3	0	0	0	0	3	1	0	0	0	0	1	0	0	0	0	0	1	3	0	0	0	0	1	2	1	4	1	2	0	0
0	0	0	0	0	1	1	4	2	0	3	1	1	1	1	0	2	0	0	0	1	1	0	0	1	0	1	1	1	0	0	0	1	0	4	0	2	1	0	0	0	2	0	1	0	3	0	0	2	0
0	1	0	0	0	2	1	1	1	0	3	0	0	1	0	0	4	1	1	0	2	0	0	0	3	1	1	0	2	0	1	0	0	0	0	0	1	1	1	0	1	0	0	3	0	2	1	0	1	1
0	0	2	0	0	2	0	3	0	0	6	1	1	0	0	0	4	0	2	4	0	0	1	1	1	1	1	4	0	1	1	2	0	0	4	3	2	0	0	0	2	0	0	2	0	4	1	3	1	0
0	0	1	1	1	2	1	2	2	1	1	1	1	3	0	1	3	3	2	0	2	1	2	0	0	0	3	2	2	0	1	1	1	2	0	0	2	1	3	0	0	0	1	0	5	3	1	1	0	1
0	0	4	5	0	2	1	3	7	0	4	1	0	4	0	2	1	1	0	2	1	2	1	0	5	1	3	2	2	0	1	5	0	0	2	9	2	0	1	0	1	0	3	5	3	7	2	10	6	3
0	0	1	2	0	0	0	3	2	0	2	0	1	1	0	1	2	0	0	0	1	1	1	0	0	0	0	1	2	0	1	0	0	0	0	0	0	0	0	0	1	0	0	1	3	0	0	1	2	0
0	0	0	0	0	0	0	0	1	1	2	1	0	1	0	4	0	1	0	0	0	1	1	0	0	1	1	0	0	0	0	1	2	1	1	0	1	0	1	0	1	0	0	1	2	0	0	0	0	1
2	0	1	0	1	1	1	0	1	0	4	0	0	0	0	0	4	1	0	3	0	1	1	0	0	0	1	0	1	1	1	0	1	1	1	2	0	2	1	0	0	0	0	0	0	0	0	1	0	1
0	0	2	1	0	2	0	2	4	0	5	1	0	1	0	1	1	2	0	1	3	0	2	0	0	0	1	0	2	0	0	0	0	0	3	0	0	1	0	0	0	0	1	1	0	1	0	2	2	0
0	0	0	2	1	1	0	1	1	1	7	1	0	0	1	0	2	0	0	2	0	0	1	0	0	0	1	1	1	0	0	1	0	1	4	0	2	1	1	0	0	0	2	2	0	1	0	3	1	0
0	1	2	1	1	1	0	1	1	0	5	1	1	2	0	1	3	0	0	2	0	1	0	0	3	2	0	3	2	0	2	2	0	1	1	1	4	0	0	0	4	0	0	1	1	1	2	2	2	0
0	1	1	2	2	1	0	1	1	0	0	1	1	1	0	2	1	1	0	0	2	0	0	0	0	0	1	0	1	0	2	0	0	1	2	0	1	0	2	0	0	0	1	1	1	1	0	2	1	1
0	0	0	1	0	0	1	2	5	1	11	1	2	0	1	5	8	2	2	3	1	1	2	0	0	2	2	2	2	0	0	1	1	2	1	0	2	2	5	0	0	1	1	1	0	2	0	1	1	2
0	0	0	0	0	1	0	1	0	0	1	0	3	0	0	1	3	1	0	1	1	1	1	0	0	0	3	0	0	0	1	0	0	0	0	0	1	0	0	0	0	0	2	0	5	0	4	0	0	0
0	0	0	0	0	0	1	1	1	1	2	2	0	0	1	1	0	1	1	1	2	1	1	0	2	0	1	2	0	0	2	2	0	1	1	1	2	0	0	0	3	0	0	3	1	2	1	3	2	0
0	0	0	0	1	4	1	0	0	0	1	1	4	0	0	1	1	2	1	1	1	0	9	0	1	0	2	1	0	0	0	1	0	3	0	0	1	2	2	0	1	0	0	0	0	3	0	1	1	0
1	0	0	2	0	1	0	1	1	0	5	0	0	1	0	0	0	0	1	1	0	2	1	1	1	1	3	0	1	0	1	1	0	0	0	1	2	0	0	0	1	0	0	1	1	2	0	1	1	0
0	0	0	1	0	0	0	2	1	0	3	0	1	0	0	1	2	0	1	3	2	0	1	1	2	0	1	0	0	0	0	0	0	0	1	1	2	1	0	0	0	0	0	1	0	2	0	0	0	0
0	0	4	2	0	1	0	0	0	1	3	1	0	0	0	0	0	0	0	2	0	0	0	0	1	0	1	2	1	0	0	0	0	0	2	3	1	0	0	0	0	0	2	0	4	1	0	2	1	1
2	1	0	3	2	1	2	8	1	0	5	0	7	0	3	1	4	1	0	1	2	2	5	0	2	0	3	4	3	0	2	2	0	1	1	4	4	3	1	0	1	1	1	2	1	0	2	0	1	0
0	0	1	1	0	2	1	2	1	0	3	1	3	0	0	2	0	1	1	2	0	0	1	1	2	1	3	1	0	0	2	1	0	0	0	1	1	0	0	0	2	0	2	1	1	0	0	0	1	0
0	1	1	1	1	0	0	0	1	1	1	1	1	2	0	0	0	0	0	2	1	0	0	0	0	1	0	0	0	0	0	0	0	0	2	0	1	0	1	0	0	0	2	2	1	1	0	2	2	0
0	1	1	2	2	1	0	1	3	1	1	0	0	1	0	1	1	0	1	1	1	0	0	0	0	1	2	0	0	0	1	2	0	1	0	1	0	0	0	0	0	0	2	2	2	3	1	1	1	1
0	0	1	1	0	0	0	1	0	0	2	0	0	0	0	1	1	0	0	1	0	0	0	0	1	0	0	1	1	0	0	0	0	0	0	0	0	0	0	0	0	0	3	1	0	0	1	1	2	1
0	0	1	3	1	0	0	1	2	1	2	2	0	2	1	1	0	0	1	1	1	1	0	1	3	0	1	0	0	0	0	4	0	1	0	0	2	0	0	0	1	0	1	1	1	2	1	2	1	0
0	0	2	3	0	0	0	1	2	0	2	3	1	0	0	1	1	0	1	1	2	1	0	0	4	1	0	1	0	0	0	2	0	0	1	2	0	0	0	1	2	0	1	2	1	0	1	3	1	0
0	0	1	2	0	2	0	0	2	0	2	0	0	1	1	0	6	0	0	1	1	0	2	0	0	0	6	0	1	0	0	0	0	0	1	0	0	0	1	1	0	0	0	0	4	1	0	0	0	1
1	0	0	0	0	2	0	1	3	1	3	1	3	1	0	0	0	1	0	1	1	0	3	0	2	0	2	0	0	0	2	0	1	0	1	0	0	2	1	0	0	1	0	0	1	0	0	1	1	0
1	0	0	2	1	1	0	2	0	0	3	1	0	0	1	0	2	0	0	2	0	0	0	2	2	0	1	0	0	0	0	0	1	1	1	1	0	1	0	2	0	0	2	0	1	1	0	1	0	0
1	1	0	0	0	0	0	3	3	0	3	0	1	0	0	1	1	1	0	0	0	1	0	0	0	1	2	1	0	1	1	1	0	1	0	1	0	0	0	0	1	0	3	1	4	0	0	1	0	0
0	0	0	0	0	0	0	0	1	0	1	0	0	0	0	0	1	0	0	2	1	0	1	0	0	0	0	0	1	0	0	0	0	0	0	0	0	0	0	2	0	0	1	0	1	0	0	1	0	0
0	1	1	1	1	1	0	0	0	1	2	0	2	3	0	2	5	0	0	3	4	1	2	1	3	0	2	0	3	0	1	0	1	2	7	2	2	2	3	0	0	0	1	2	2	1	1	2	1	1
0	0	0	0	0	0	0	0	0	1	2	0	1	0	0	0	0	0	0	0	0	0	1	0	1	0	3	0	2	0	1	0	0	0	1	0	0	1	0	0	0	0	0	0	0	0	0	1	1	0
0	2	1	5	1	0	0	1	1	2	8	1	3	1	2	2	3	0	0	2	1	1	2	2	1	1	1	0	1	1	3	3	0	0	0	3	2	2	2	0	0	0	1	2	1	7	4	2	3	1
0	0	0	3	0	1	1	0	0	0	1	0	0	0	0	3	0	1	0	2	0	0	1	0	2	0	0	0	1	0	1	1	0	0	0	0	0	1	0	0	1	0	0	0	0	0	0	1	0	0
0	1	0	3	0	1	0	0	1	1	0	0	0	1	0	2	0	0	1	1	0	0	1	0	1	1	1	1	0	0	2	0	0	1	3	0	0	0	0	0	0	0	1	1	2	0	2	2	2	0
1	0	0	0	1	0	0	0	1	0	0	2	0	1	0	3	1	0	0	3	1	0	1	0	1	1	0	0	1	0	1	1	0	0	0	3	0	0	0	0	0	0	0	0	0	0	0	2	1	0
0	0	0	3	0	3	1	0	2	2	4	2	0	0	0	4	3	1	0	2	0	0	1	0	3	0	4	3	6	0	2	1	1	1	5	0	1	1	2	0	0	1	1	0	2	0	1	2	0	0
0	0	1	3	1	0	1	0	4	0	1	0	1	1	0	2	0	0	2	0	0	0	0	0	1	0	3	0	0	0	3	0	0	1	2	1	0	2	1	0	0	0	1	1	2	1	0	2	0	0
0	0	0	3	1	0	0	1	0	1	1	0	2	1	1	1	5	0	0	1	0	0	2	0	2	0	1	0	1	0	1	0	0	0	1	0	1	1	5	1	0	0	1	1	1	0	0	1	0	1
0	0	0	1	0	1	1	3	2	0	8	1	0	1	0	0	2	0	0	0	0	2	0	0	1	0	2	3	1	0	1	2	0	1	2	0	2	0	0	0	2	0	3	1	0	1	2	2	3	0
0	3	1	0	1	0	2	4	2	0	8	0	3	1	0	0	0	0	1	0	2	0	2	0	2	0	0	0	0	0	0	0	1	1	0	0	0	1	1	0	0	0	1	0	0	1	1	1	1	0
1	1	2	2	2	6	6	5	11	2	19	7	10	6	2	8	20	3	3	4	2	5	5	2	6	3	14	1	4	3	6	9	0	6	12	8	3	21	12	0	2	1	6	8	2	3	8	2	10	4
1	0	0	0	0	1	0	1	1	0	3	1	1	0	1	0	1	0	1	3	0	1	1	0	2	1	2	0	0	0	1	2	0	0	1	0	1	0	0	1	2	0	1	1	1	1	0	0	1	2
0	0	0	1	0	1	0	1	1	0	4	1	0	0	0	0	4	0	0	0	0	0	0	0	1	0	2	1	0	0	0	0	0	0	0	0	2	3	1	1	1	1	0	1	0	0	0	0	0	0
0	0	0	0	0	0	0	1	0	0	2	0	0	1	0	1	1	0	0	1	0	1	1	1	0	0	1	0	0	0	1	0	0	0	0	0	0	0	3	0	0	0	0	0	1	0	1	0	0	0
0	0	0	2	0	1	0	0	0	2	1	0	0	0	0	1	2	1	0	1	0	0	0	0	0	0	1	0	0	0	1	0	0	0	1	0	1	2	0	1	0	0	0	0	1	1	0	2	0	1
0	0	0	0	0	1	0	0	1	0	0	0	0	1	0	2	1	1	1	1	0	0	0	0	0	2	0	0	1	0	1	1	0	0	0	1	3	0	0	0	1	0	0	2	0	1	0	0	0	1
0	1	0	1	1	1	0	3	1	0	1	0	1	0	0	1	1	0	0	1	1	0	1	0	1	0	0	1	1	1	0	0	0	1	4	1	0	1	1	0	0	0	0	0	1	1	1	0	0	0
1	0	0	0	0	1	0	0	1	0	1	0	0	0	0	1	0	0	0	0	1	0	0	0	0	0	0	0	0	0	0	1	0	0	12	0	1	0	0	0	0	0	0	0	0	1	1	1	2	0
0	0	0	4	0	2	0	3	0	2	1	1	5	1	0	2	3	0	1	3	0	4	1	0	5	1	0	2	1	1	0	3	1	0	2	4	4	0	1	0	0	0	0	3	1	7	0	4	2	0
0	0	0	0	0	2	1	6	0	3	4	0	1	0	0	0	4	0	0	0	1	2	0	0	2	1	0	1	3	0	1	0	1	0	0	0	2	0	2	0	2	0	0	0	0	0	0	2	2	0
0	2	1	1	1	0	2	1	1	0	4	1	1	3	0	0	2	0	2	1	0	1	0	0	4	1	1	0	2	1	0	1	0	2	0	0	0	3	1	0	0	2	1	0	0	1	1	0	0	0
0	0	0	1	0	1	0	2	0	0	2	0	0	1	2	0	1	0	0	0	1	0	3	0	1	1	3	1	1	0	0	2	0	0	2	1	0	0	2	0	1	0	3	1	0	1	1	2	1	0
0	1	0	2	1	2	1	6	0	1	5	2	1	0	0	0	1	0	0	4	0	2	1	0	1	2	2	1	1	1	0	1	1	1	0	0	1	0	0	0	2	0	1	0	0	0	0	0	0	0
0	1	0	1	0	2	0	3	2	0	3	1	1	1	1	0	0	1	1	1	1	2	0	0	1	1	1	2	1	0	3	2	0	0	1	2	3	0	1	0	2	0	1	3	0	2	1	2	1	0
1	0	0	2	1	2	1	0	1	0	4	1	0	1	1	2	0	0	0	4	2	0	0	0	1	0	1	0	1	0	0	2	0	0	0	4	0	0	0	0	0	0	0	1	1	2	0	1	2	0
0	0	1	1	1	1	0	0	2	0	5	2	0	0	0	1	1	0	1	1	1	1	0	0	0	1	1	0	0	0	0	0	0	0	1	1	0	1	2	0	0	0	1	0	2	1	0	2	1	0
0	0	1	0	0	0	1	1	2	0	3	2	2	4	0	0	3	0	2	2	0	1	1	0	1	1	2	1	3	1	2	1	0	3	2	0	2	0	2	0	2	1	2	2	1	2	0	0	1	1
0	1	0	2	1	4	2	3	6	0	9	1	8	0	0	4	3	1	0	2	1	1	5	0	4	2	1	3	1	0	3	2	1	1	1	2	0	3	6	0	0	0	0	3	3	4	2	3	7	2
3	2	0	3	1	5	2	6	12	3	23	7	4	1	3	4	6	7	1	4	1	1	6	0	7	4	5	5	8	2	6	7	1	6	2	4	3	8	10	1	3	1	3	5	6	4	3	3	4	2
0	0	0	0	0	0	0	2	0	0	4	0	0	0	0	0	0	0	0	0	0	1	1	0	0	0	0	0	0	0	1	0	0	0	0	0	0	1	2	0	0	0	0	0	0	0	1	0	1	0
0	0	2	1	0	1	1	2	1	0	5	1	1	1	0	3	5	1	0	1	0	1	0	0	0	0	1	2	3	0	3	0	1	0	0	1	1	1	0	0	1	3	1	1	0	1	1	0	0	0
0	0	0	2	0	2	0	1	3	0	1	0	1	2	0	1	4	0	0	4	1	0	0	0	0	1	1	0	2	0	1	0	0	0	1	1	0	1	0	0	0	0	0	2	1	0	2	3	0	1
0	0	1	1	0	0	0	0	0	0	0	0	0	1	0	0	1	1	1	0	0	1	0	0	0	0	0	0	0	0	0	0	0	0	2	0	1	1	0	0	0	0	1	0	0	0	0	0	2	1
1	0	1	1	0	2	1	0	3	2	5	0	0	1	0	2	1	1	1	5	3	0	2	0	0	0	1	1	4	0	4	3	1	1	0	1	1	0	2	0	0	0	0	2	3	1	0	1	3	2
0	0	0	0	0	0	0	0	0	0	1	1	1	0	0	0	1	0	0	0	0	0	0	0	2	0	0	2	0	0	1	0	0	0	1	0	1	0	0	0	0	0	1	0	0	0	0	1	1	1
0	2	0	1	0	0	0	0	0	0	3	1	1	0	0	1	1	0	0	1	0	1	3	0	1	2	2	0	1	0	1	0	0	0	0	0	0	0	1	0	0	1	0	0	2	3	2	0	0	0
0	1	1	2	0	0	0	4	1	0	8	0	0	1	0	1	5	1	0	3	2	0	2	1	1	0	1	0	0	0	4	0	0	2	0	0	0	5	3	1	0	0	2	0	1	1	1	1	0	0
0	0	0	1	0	1	0	0	1	0	4	0	0	1	0	1	0	0	0	2	0	1	0	0	0	0	0	0	0	0	1	1	0	0	0	1	2	0	1	0	0	0	2	0	4	3	0	2	1	0
0	0	2	0	0	1	0	1	0	1	3	0	0	1	0	0	2	2	0	3	1	0	3	0	1	0	1	0	1	0	1	1	0	0	3	0	0	0	0	0	0	0	1	0	1	0	1	2	0	1
0	1	0	1	1	2	1	5	1	1	7	0	0	4	1	2	1	0	1	1	2	1	3	1	4	1	5	0	2	0	2	2	0	0	1	2	0	0	2	1	2	1	0	1	0	1	2	0	0	1
0	0	1	3	0	0	1	0	1	0	1	0	1	3	1	2	0	0	1	3	0	0	2	0	1	0	1	0	1	0	0	2	0	2	1	3	0	0	0	0	0	0	3	0	0	1	0	3	2	0
0	0	0	1	3	0	0	0	1	0	2	0	1	1	0	3	3	1	0	2	0	2	2	0	2	0	2	0	0	0	1	0	0	1	1	0	3	0	3	0	0	0	2	0	0	0	0	1	0	1
0	0	0	0	1	2	0	3	1	0	6	0	2	0	0	0	4	0	0	1	1	0	1	0	0	0	1	0	4	0	4	1	1	0	1	1	2	1	0	0	1	0	0	1	2	1	3	1	1	0
0	0	0	1	1	1	1	1	1	0	4	1	2	2	0	0	1	0	0	2	1	2	3	0	4	1	3	0	1	0	0	1	0	1	4	1	0	0	1	0	0	0	2	1	2	3	0	3	2	0
0	0	0	1	1	0	0	1	2	0	0	0	2	0	0	0	4	1	0	1	1	0	3	0	1	0	1	0	1	0	1	0	0	0	0	0	0	0	3	0	0	0	0	0	3	0	0	0	0	0
0	2	1	3	0	6	1	3	2	0	1	1	1	1	0	1	1	3	1	5	3	2	2	1	4	1	0	2	2	1	1	3	0	2	5	6	2	1	2	0	2	1	4	8	2	3	0	1	0	2
0	0	1	0	0	0	0	0	1	0	1	0	1	0	0	0	0	0	0	0	1	0	0	0	0	0	0	0	0	0	0	0	0	0	0	0	0	0	0	1	0	0	0	0	0	1	0	1	0	0
0	0	0	1	1	2	0	1	1	0	4	2	1	2	0	1	0	0	0	2	0	0	1	1	0	0	0	1	2	0	2	0	0	1	1	3	1	1	0	0	1	0	2	2	0	0	0	4	1	0
0	0	1	2	0	2	0	0	0	0	1	0	2	2	0	2	4	0	0	2	1	0	4	0	2	0	2	0	3	0	1	0	0	0	1	1	2	1	4	0	0	1	1	1	1	1	3	0	2	0
0	0	1	1	0	4	0	2	4	0	7	1	4	2	0	3	4	0	0	2	1	1	1	0	2	1	0	0	2	0	1	2	0	1	3	3	1	0	2	0	1	0	1	3	1	4	2	2	0	0
1	2	0	1	0	0	1	1	0	0	1	0	0	0	0	1	3	0	0	1	0	1	1	2	0	0	2	1	1	0	0	0	0	0	0	0	0	4	2	0	0	0	0	1	3	0	0	0	0	0
0	0	2	2	1	1	0	3	1	0	3	2	0	1	0	0	1	0	0	0	0	0	2	0	3	0	1	1	0	0	1	4	1	2	2	1	2	0	0	0	2	0	3	3	1	1	4	1	1	0
0	1	0	1	0	0	1	1	1	0	5	0	0	2	1	0	2	0	0	0	0	1	0	0	2	1	2	0	0	0	1	0	1	0	0	0	0	0	0	0	0	0	1	1	0	0	1	0	0	0
0	1	0	2	0	1	0	0	0	1	0	1	1	0	0	1	2	0	0	1	0	1	3	0	3	1	1	0	1	0	1	0	1	1	0	0	0	1	1	1	1	0	1	0	1	0	0	1	0	0
0	0	0	1	0	0	1	0	1	0	5	0	4	0	0	1	0	0	0	0	1	1	0	0	1	1	0	0	0	0	0	0	0	0	1	0	1	1	0	0	0	0	0	0	1	0	0	2	0	0
4	2	1	5	1	1	4	11	5	3	15	2	4	7	4	10	8	2	0	10	0	6	9	1	7	3	6	2	8	1	14	6	1	4	8	3	6	7	14	2	1	0	1	5	16	8	5	4	4	2
0	1	1	2	2	4	2	1	1	1	1	3	3	1	0	1	1	0	0	2	1	0	2	0	5	2	1	0	0	0	0	1	0	0	0	1	1	2	0	0	0	0	2	1	1	4	1	1	1	1
0	1	0	2	1	0	1	0	0	1	1	1	0	0	0	1	1	2	0	4	2	0	1	0	2	0	2	1	0	0	2	0	0	1	0	1	1	2	0	0	0	0	0	0	0	1	0	2	0	0
0	0	1	3	0	0	0	3	0	0	5	1	2	0	0	0	3	1	0	3	2	0	4	0	2	0	4	0	2	1	0	0	0	0	0	3	1	2	1	0	0	0	2	1	1	1	0	1	1	0
0	2	19	15	4	2	0	7	9	0	20	13	0	1	0	4	0	0	6	6	5	5	0	0	9	3	2	21	2	1	3	16	0	0	3	35	11	0	3	2	20	0	12	5	9	8	3	31	15	5
0	1	2	1	1	0	0	1	2	0	2	1	2	0	0	0	0	0	0	1	1	1	1	0	1	2	1	0	0	0	1	1	0	0	5	0	0	0	2	0	0	1	0	2	5	3	0	2	0	0
0	0	0	0	0	1	0	0	0	0	0	0	0	0	0	0	2	0	0	0	0	0	1	0	1	0	2	0	1	0	0	0	0	0	0	0	0	1	2	0	0	0	0	1	0	0	0	0	0	0
0	2	1	3	0	2	0	0	1	0	2	2	0	1	0	1	3	0	0	2	0	0	0	0	1	0	3	0	0	0	1	0	0	0	2	0	1	0	2	0	1	0	1	0	0	1	0	4	0	0
0	0	0	1	0	1	1	2	1	0	8	2	1	1	1	0	7	0	0	3	0	0	2	0	1	2	1	0	3	0	0	1	1	0	0	0	0	2	4	0	0	1	0	1	1	0	0	0	0	0
0	2	0	1	1	0	1	3	3	1	2	0	4	1	1	1	3	0	0	0	1	2	3	1	3	2	0	1	2	0	0	0	0	0	2	0	0	0	1	0	0	0	0	0	2	1	1	1	0	0
0	1	0	1	0	1	0	2	0	0	3	0	0	0	0	1	5	2	1	3	0	0	1	0	0	0	0	0	1	0	2	0	0	1	1	0	1	2	1	0	0	0	0	0	2	0	0	1	1	0
0	1	1	0	1	1	1	0	3	0	0	2	1	0	0	0	0	0	0	1	2	0	3	0	1	0	1	1	1	1	1	2	0	0	2	0	1	0	0	0	1	0	1	0	0	0	2	4	2	1
0	1	2	4	0	2	0	0	0	1	0	0	0	1	0	0	0	0	1	1	3	1	0	0	1	4	0	2	1	1	1	1	0	0	4	5	3	0	1	0	3	0	2	0	2	5	0	3	4	0
0	2	0	2	1	1	1	0	0	0	4	1	2	1	0	0	9	0	0	2	0	1	3	1	2	0	3	0	0	0	0	0	0	0	0	1	0	4	0	0	0	0	0	0	1	1	1	0	0	0
0	0	0	2	1	2	0	0	1	0	2	1	0	0	0	0	1	0	0	1	1	2	0	0	1	0	0	0	2	0	1	0	1	0	0	1	0	0	1	0	0	1	1	0	2	1	1	1	0	1
0	0	1	2	2	3	0	1	0	0	9	2	1	1	0	1	3	0	1	1	0	0	0	0	3	2	1	2	2	0	2	1	0	2	0	3	1	1	1	1	2	0	1	1	1	1	2	0	2	1
0	0	0	2	1	2	1	0	1	0	6	0	2	1	0	0	2	0	1	1	1	0	3	0	0	0	1	0	1	0	3	0	0	0	0	0	0	4	2	0	0	0	0	0	3	0	0	0	0	0
0	1	0	1	1	1	0	1	0	0	3	0	1	2	0	2	1	1	0	1	1	0	1	0	0	0	2	1	2	0	2	1	0	0	1	1	0	5	2	1	1	1	0	0	2	0	1	1	1	0
0	0	0	1	1	0	1	1	2	0	3	1	1	2	0	2	1	0	2	2	3	0	3	0	2	1	1	3	2	0	3	0	0	1	1	2	2	0	2	1	1	0	2	1	0	4	0	1	1	0
0	1	0	1	1	0	0	0	0	0	3	0	0	0	0	0	1	0	0	0	1	0	1	0	4	1	0	0	0	0	1	0	1	0	0	1	1	1	1	0	0	0	0	0	1	4	0	1	0	0
0	1	1	1	0	0	0	0	1	0	0	0	0	0	0	0	2	0	2	2	0	0	1	0	0	0	2	0	3	0	1	0	0	1	2	1	0	1	0	0	1	0	1	0	1	2	0	1	2	0
0	1	0	0	0	0	0	1	2	0	5	0	1	1	0	2	10	4	1	1	0	2	2	0	1	0	1	0	2	0	1	1	0	1	1	0	1	4	3	1	0	3	0	0	2	1	1	0	1	0
0	0	0	0	1	1	0	1	0	0	1	0	0	0	0	0	1	0	1	2	2	0	1	0	0	0	1	0	2	0	0	0	1	1	2	0	0	0	0	1	0	0	1	0	1	1	1	0	0	1
0	0	0	1	2	0	0	2	3	0	3	2	0	1	0	1	0	0	0	1	1	0	0	0	1	0	2	0	2	0	1	0	1	0	1	1	2	0	0	0	1	1	2	1	1	0	0	0	1	0
0	1	1	0	1	0	1	1	1	3	1	0	2	0	0	1	2	1	0	1	1	0	2	0	1	1	2	0	2	0	3	0	0	0	0	0	1	1	3	1	0	0	0	2	1	1	0	0	0	0
1	0	0	0	0	1	0	1	2	1	4	1	0	0	1	1	0	0	0	1	0	1	0	0	0	0	1	0	0	0	2	0	0	0	2	0	0	1	0	1	0	0	1	0	0	1	2	2	1	0
0	0	0	2	0	0	0	1	2	0	0	0	2	1	1	3	2	1	0	1	2	0	0	1	1	2	0	2	0	0	0	0	0	0	0	1	1	2	4	0	0	0	0	0	3	0	1	0	0	0
0	1	0	3	0	2	0	2	1	0	1	0	0	2	0	0	0	0	1	0	0	0	0	1	2	0	0	1	0	0	1	0	0	0	1	1	1	0	1	0	1	1	2	0	0	1	0	2	2	0
0	3	2	2	2	3	0	2	2	2	5	1	1	1	0	1	2	2	0	6	1	2	3	0	4	2	2	1	0	0	1	1	0	0	4	5	1	0	1	0	1	0	0	0	5	2	1	3	1	2
1	1	1	2	0	1	0	4	2	0	3	1	2	0	2	2	1	0	0	0	0	0	0	0	2	0	1	2	0	0	1	3	0	0	1	3	1	2	2	0	0	0	2	1	0	1	1	2	1	0
1	1	0	3	0	2	0	0	2	0	5	1	0	6	0	2	4	3	2	8	1	0	0	0	2	1	8	1	3	1	3	0	0	1	2	2	1	0	1	0	3	0	3	0	3	3	0	9	5	0
0	1	0	2	0	2	0	0	1	2	2	1	0	1	0	0	3	1	1	2	2	0	1	0	0	1	1	2	3	0	1	3	0	2	6	1	6	1	0	0	1	1	1	0	2	1	2	4	3	0
0	0	1	4	1	0	1	0	3	0	4	0	0	0	0	3	2	0	0	1	0	2	3	0	3	1	3	0	3	0	1	2	0	0	1	1	0	1	0	0	2	1	1	3	2	1	1	1	2	1
2	0	1	1	0	1	0	3	0	2	3	1	0	0	0	0	1	0	2	2	2	2	0	1	1	1	1	1	2	1	1	1	0	1	1	3	2	0	2	0	1	2	0	0	0	3	1	1	5	0
0	2	1	7	1	2	2	5	4	4	12	1	4	1	1	7	4	1	1	1	1	2	7	0	3	2	1	1	4	1	5	1	0	2	8	1	4	9	9	2	0	1	1	5	3	2	0	4	1	2
2	0	0	0	0	0	0	1	1	0	7	0	1	1	0	1	6	0	0	0	0	1	2	0	0	1	4	0	0	0	0	0	1	0	0	0	0	2	1	1	0	0	0	0	2	1	0	0	0	0
0	0	0	2	1	1	2	1	0	0	5	0	1	0	0	1	6	0	1	0	0	1	0	1	1	0	3	1	2	0	3	0	1	2	2	1	0	1	0	1	0	1	2	1	1	0	1	0	0	0
0	0	0	3	0	5	0	0	2	1	0	0	0	1	1	2	1	0	0	2	1	0	0	0	1	0	1	1	0	0	4	2	0	0	4	4	0	0	1	0	1	0	1	2	1	0	0	6	4	0
0	1	0	1	0	1	0	0	4	0	3	0	1	0	0	4	4	0	0	1	0	1	2	0	2	1	3	0	1	0	0	1	0	1	1	1	1	0	1	0	0	0	0	0	3	1	0	0	0	0
0	0	1	2	2	4	1	2	2	0	7	0	1	3	0	6	3	3	1	3	1	1	1	0	1	1	3	1	4	0	2	4	0	1	5	1	3	1	1	0	0	0	0	2	1	1	2	4	4	1
1	1	0	0	1	1	0	0	1	2	1	0	1	0	0	2	5	0	2	1	1	1	1	0	2	1	0	0	1	0	1	0	2	0	0	1	1	1	1	0	0	1	1	1	1	3	1	0	1	1
1	0	0	2	1	1	0	4	1	0	5	1	0	2	0	1	2	0	0	0	0	0	1	0	1	0	4	0	3	0	3	1	0	0	1	0	0	0	0	0	0	0	1	2	0	3	1	1	0	0
1	0	1	1	0	0	0	4	1	0	6	0	0	0	1	1	3	1	0	2	1	1	4	1	1	0	1	0	0	0	1	0	0	0	4	1	0	1	4	1	0	0	0	3	2	1	0	3	0	1
2	0	1	3	1	0	0	5	3	0	5	2	0	0	0	3	2	1	0	1	0	3	2	1	1	0	0	1	3	0	3	0	0	1	0	0	1	0	3	2	1	1	1	1	1	1	2	1	0	0
[truncated: 5,000 more columns]
