# Supplementary material for: CNN-BLPred: a Convolutional neural network based predictor for β-Lactamases (BL) and their classes
Source: BMC Bioinformatics. 2017 Dec 28;18(Suppl 16):577. doi: 10.1186/s12859-017-1972-6 (PMC5751796; doi:10.1186/s12859-017-1972-6)
Supplement: Supplementary file 2 — Independent Dataset 2 (ZIP 604 kb) [file 12859_2017_1972_MOESM2_ESM.zip]

Archive with 4 entries (4 files):
- Independent Dataset 2/BL_Class_A_test.csv
- Independent Dataset 2/BL_Class_B_test.csv
- Independent Dataset 2/BL_Class_C_test.csv
- Independent Dataset 2/BL_Class_D_test.csv
